# Supplementary material for: Interest of Absolute Eosinopenia as a Marker of Influenza in Outpatients during the Fall-Winter Seasons 2016–2018 in the Greater Paris Area: The SUPERFLUOUS Study
Source: Diagnostics (Basel). 2023 Jun 19;13(12):2115. doi: 10.3390/diagnostics13122115 (PMC10296893; doi:10.3390/diagnostics13122115)
Supplement: Supplementary file 1 [file diagnostics-13-02115-s001.zip]

Archive with 1 entries (1 files):
- diagnostics-2346063-supplementary.pdf
